# Supplementary material for: Leadless Pacemaker vs. Transvenous Pacemaker in End Stage Kidney Disease: Insights from the Nationwide Readmission Database
Source: J Clin Med. 2025 Jan 2;14(1):202. doi: 10.3390/jcm14010202 (PMC11721035; doi:10.3390/jcm14010202)
Supplement: Supplementary file 1 [file jcm-14-00202-s001.zip]

Archive with 1 entries (1 files):
- jcm-3387948-supplementary.pdf
